# Supplementary material for: Changes in the bacterial community colonizing extracted and non-extracted tannin-rich plants in the rumen of dromedary camels
Source: PLoS One. 2023 Mar 10;18(3):e0282889. doi: 10.1371/journal.pone.0282889 (PMC10004507; doi:10.1371/journal.pone.0282889)
Supplement: S1 File — (XLSX) [file pone.0282889.s003.xlsx]

## Sheet: Diversity
				Incubation (h)		Atriplex	Atriplex	Acacia	Acacia	Leucaena	Leucaena
						AN	AE	CN	CE	LN	LE
					ASVs
					6h	2822	2157	962	1741	1210	1296
					12h	1087	1390	1332	916	1950	1638
					Mean	1954	1773	1147	1328	1580	1467
					SD	816	841	497	757	738	471
					P value	0.13	0.4	0.51	0.4	0.35	0.45
					Chao1
					6h	2831	2163	963	1745	1214	1300
					12h	1089	1394	1335	918	1958	1646
					Mean	1960	1778.5	1149	1331	1586	1473
					SD	819	841	499	760	742	475
					P value	0.13	0.4	0.51	0.4	0.35	0.45
					Shannon
					6h	7.3	7.06	6.4	6.8	6.6	6.75
					12h	6.5	6.7	6.6	6.4	7	6.9
					Mean	6.9	6.88	6.5	6.6	6.8	6.825
					SD	0.4	0.33	0.52	0.46	0.55	0.26
					P value	0.07	0.3	0.76	0.43	0.47	0.54
					InvSimpson
					6h	973	721	483	834	602	679
					12h	489	573	643	483	969	708
					Mean	731	647	563	659	785.5	693.5
					SD	306	110	263	380	380	157
					P value	0.18	0.23	0.56	0.45	0.34	0.84

## Sheet: Phylum
					Incubation (h)		Atriplex	Atriplex	Acacia	Acacia	Leucaena	Leucaena
							AN	AE	CN	CE	LN	LE
						Bacteroidetes
						6h	66	86.4	84.4	83.7	84.7	87
						12h	68	87.6	84	88	86.6	88
						Mean	67	87	84	85	85	87
						SD	23.8	2	6.65	1.88	2.9	2.4
						P value	0.92	0.52	0.53	0.03	0.92	0.77
						Firmicutes
						6h	25.9	9.4	12	11.5	11.7	8.8
						12h	27.1	8.3	12.4	7.5	8.9	8.1
						Mean	26	8.8	12	10	10	8.5
						SD	21.72	2	5.9	1.65	1.8	1.8
						P value	0.92	0.57	0.18	0.08	0.95	0.67
						Planctomycetes
						6h	0.8	1	0.6	1	0.7	0.7
						12h	0.8	0.3	0.1	0.4	0.4	0.3
						Mean	0.8	0.7	0.35	0.72	0.52	0.5
						SD	0.69	0.45	0.22	0.73	0.46	0.4
						P value	0.92	0.26	0.81	0.4	0.92	0.33
						Proteobacteria
						6h	4	0.17	1.4	0.4	0.5	0.4
						12h	1.45	0.94	1.2	1.2	0.2	0.2
						Mean	2.7	0.5	1.32	0.8	0.4	0.3
						SD	1.7	0.75	0.26	0.4	0.3	0.22
						P value	0.41	0.46	0.38	0.18	0.41	0.34
						Spirochaetes
						6h	1.3	0.8	0.7	0.9	0.3	0.5
						12h	0.8	1.4	0.95	0.4	1.4	1.1
						Mean	1	1	0.83	0.7	0.85	0.81
						SD	1.5	1	0.45	0.61	0.26	0.63
						P value	0.68	0.59	0.01	0.48	0.68	0.37
						Tenericutes
						6h	1.98	1.8	0.2	1.6	0.3	0.8
						12h	1.98	1.06	0.33	1.05	1.2	0.7
						Mean	1.98	1.43	0.265	1.325	0.75	0.75
						SD	0.8	0.28	0.2	0.38	0.62	0.41
						P value	0.42	0.07	0.28	0.22	0.42	0.88

## Sheet: Genera
						Incubation (h)		Atriplex	Atriplex	Acacia	Acacia	Leucaena	Leucaena
								AN	AE	CN	CE	LN	LE
						P: Bacteroidetes; C: Bacteroidia; O: Bacteroidales; F: Prevotellaceae
							6h	44.3	64.1	45.3	39.2	52.5	54.6
							12h	44.8	44.3	42.1	40.1	53. 3	64.2
							Mean	44.55	54.2	43.7	39.65	53	59.4
							SD	19	9.16	8.95	3.12		112.31
							P value	0.97	0.18	0.69	0.77	0.94	0.42
						Prevotella_1,G
							6h	35.9	56.4	31.5	25.9	38.3	41
							12h	31.3	34.2	31.5	27.2	40	54
							Mean	33.6	45.3	31.5	26.55	39.15	47.5
							SD	14.35	9.6	6.1	2.02		0.21
							P value	0.71	0.14	0.99	0.6	0.85	0.17
						Prevotella_7, G
							6h	1.2	1.4	2.3	0.5	0.8	0.4
							12h	5.2	1.2	2.4	0.8	1.4	2.1
							Mean	3.2	1.3	2.35	0.65	1.1	1.25
							SD	4.6	1.36	2.53	0.58		0.91
							P value	0.48	0.83	0.96	0.54	0.92	0.17
						P: Bacteroidetes; C: Bacteroidia; O: Bacteroidales; F: Rikenellaceae
							6h	8.3	6.7	8.5	6.3	6	4.7
							12h	7.6	6.5	8	7	7.9	6.5
							Mean	7.95	6.6	8.25	6.65	6.95	5.6
							SE	0.52	1.64	1.54	2.22		1.75
							P value	0.19	0.91	0.78	0.68	0.22	0.4
						RC9_gut_group,G
							6h	8	6.4	8.3	6	5.9	4.5
							12h	7.4	6.3	8	6.9	7.7	6.3
							Mean	7.7	6.35	8.15	6.45	6.8	5.4
							SD	0.49	1.58	1.45	2.29		1.65
							P value	0.25	0.97	0.81	0.66	0.24	0.38
						NA ( Non- classified),G
							6h	6.6	7.6	6.6	21.1	13.2	12.8
							12h	7.6	17	10.7	12.7	9.2	7.35
							Mean	7.1	12.3	8.65	16.9	11.2	10.075
							SD	4.98	9.61	6.7	4.9		5.99
							P value	0.84	0.41	0.59	0.1	0.6	0.33
								AN	AE	CN	CE	LN	LE
						P: Bacteroidetes; C: Bacteroidia; O: Bacteroidales, F: F082; NA, G
							6h	3.8	5.6	7.8	6.2	5.8	4.7
							12h	5.1	5.7	5.3	6.2	7.3	5.8
							Mean	4.45	5.65	6.55	6.2	6.55	5.25
							SD	3.63	1.67	2.1	1.3		3.18
							P value	0.7	0.94	0.22	0.96	0.57	0.74
						F: p-251-o5; NA, G
							6h	2	1.4	13.9	9.2	6.2	8.9
							12h	2	12.8	16.1	21.15	7.4	3
							Mean	2	7.1	15	15.175	6.8	5.95
							SD	2.7	7.13	6.7	3.53		3.85
							P value	0.99	0.27	0.72	0.015	0.62	0.22
						F: S11_gut_group; NA, G
							6h	0	0.12	0.4	0.29	0.11	0.1
							12h	0.14	0.25	0.27	0.25	0.28	0.26
							Mean		0.185	0.335	0.27	0.195	0.18
							SD	0.08	0.108	0.16	0.108		0.18
							P value	0.24	0.27	0.51	0.72	0.24	0.47
						P: Firmicutes ; C: Clostridia ; O: Clostridiales : F: Lachnospiraceae
							6h	10.9	2.8	2.7	3.3	4.3	3.8
							12h	17.8	3.2	3.06	2.3	3.7	3.3
							Mean	14.35	3	2.88	2.8	4	3.55
							SD	13.53	1.01	1.08	0.73		1.04
							P value	0.64	0.65	0.73	0.25	0.61	0.7
						Butyrivibrio_2, G
							6h	1.1	0.2	0.6	0.55	0.5	0.3
							12h	0.9	0.31	1.1	0.46	0.7	0.23
							Mean	1	0.255	0.85	0.505	0.6	0.265
							SD	0.37	0.17	0.34	0.29		0.18
							P value	0.6	0.51	0.15	0.78	0.56	0.63
						F: Ruminococcaceae
							6h	7.3	4.7	3.8	6.6	3.8	3.7
							12h	3	3.9	3.1	4.2	3.6	3.4
							Mean	5.15	4.3	3.45	5.4	3.7	3.55
							SD	2.29	1.23	1.05	0.87		1.12
							P value	0.18	0.5	0.53	0.03	0.86	0.75
						P: Firmicutes ; C: Negativicutes; O: Selenomonadales : F: Veillonellaceae
							6h	5.4	0.93	4.7	0.66	3.1	0.9
							12h	5	0.6	5.8	0.48	1.09	1
							Mean	5.2	0.765	5.25	0.57	2.095	0.95
							SD	4.8	0.48	5.99	0.14		0.4
							P value	0.93	0.56	0.86	0.38	0.07	0.9
						P: Firmicutes ; C: Clostridia ; O: Clostridiales : F: Family_XIII
							6h	0.71	0.33	0.27	0.37	0.34	0.27
							12h	0.3	0.36	0.14	0.3	0.3	0.1
							Mean	0.505	0.345	0.205	0.335	0.32	0.185
							SD	0.45	0.18	0.04	0.07		0.05
							P value	0.45	0.87	0.06	0.44	0.78	0.07
						Anaerovorax, G
							6h	0.45	0.23	0.24	0.14	0.23	0.13
							12h	0.27	0.21	0.11	0.3	0.11	0.13
							Mean	0.36	0.22	0.175	0.22	0.17	0.13
							SD	0.25	0.04	0.04	0.08		0.04
							P value	0.51	0.69	0.05	0.144	0.2	0.96
						P: Planctomycetes ; C: Planctomycetacia;O: Pirellulales : F: Pirellulaceae, p-1088-a5_gut_group, G
							6h	0.5	0.75	0.42	1	0.4	0.67
							12h	0.4	0.26	0.07	0.4	0.33	0.4
							Mean	0.45	0.505	0.245	0.7	0.365	0.535
							SD	0.36	0.34	0.14	0.69		0.3
							P value	0.78	0.22	0.13	0.42	0.42	0.36
						P: Spirochaetes ; C: Spirochaetia; O: Spirochaetales: F: Spirochaetaceae, Treponema_2, G
							6h	1.2	0.7	0.6	0.75	0.4	0.67
							12h	1.03	1.2	0.86	0.26	1.3	0.8
							Mean	1.115	0.95	0.73	0.505	0.85	0.735
							SD	1.39	0.99	0.36	0.48		0.52
							P value	0.89	0.57	0.58	0.47	0.009	0.75
